# Supplementary material for: Expression of Checkpoint Molecules in the Tumor Microenvironment of Intrahepatic Cholangiocarcinoma: Implications for Immune Checkpoint Blockade Therapy
Source: Cells. 2023 Mar 9;12(6):851. doi: 10.3390/cells12060851 (PMC10047585; doi:10.3390/cells12060851)
Supplement: Supplementary file 1 [file cells-12-00851-s001.zip]

Archive with 1 entries (1 files):
- cells-2209758-supplementary.pdf
